# Supplementary material for: Magnetic Resonance Imaging-Based Radiomics for the Prediction of Progression-Free Survival in Patients with Nasopharyngeal Carcinoma: A Systematic Review and Meta-Analysis
Source: Cancers (Basel). 2022 Jan 27;14(3):653. doi: 10.3390/cancers14030653 (PMC8833585; doi:10.3390/cancers14030653)
Supplement: Supplementary file 1 [file cancers-14-00653-s001.zip]

Archive with 2 entries (2 files):
- TableS1.pdf
- TableS2_RQS.pdf
